# Supplementary material for: The Relation between Physical Education Teachers’ (De-)Motivating Style, Students’ Motivation, and Students’ Physical Activity: A Multilevel Approach
Source: Int J Environ Res Public Health. 2021 Jul 13;18(14):7457. doi: 10.3390/ijerph18147457 (PMC8307004; doi:10.3390/ijerph18147457)
Supplement: Supplementary file 1 [file ijerph-18-07457-s001.zip]

Archive with 1 entries (1 files):
- ijerph-1261886-supplementary.pdf
